# Supplementary material for: Enhancing Postharvest Quality of Fresh-Cut Changgen Mushrooms by Exogenous L-Cysteine Treatment: Aspects of Accumulating Amino Acids, Triggering Energy Metabolism and Enhancing Endogenous H2S Regulation
Source: Foods. 2025 Feb 4;14(3):496. doi: 10.3390/foods14030496 (PMC11817185; doi:10.3390/foods14030496)
Supplement: Supplementary file 1 [file foods-14-00496-s001.zip]

Archive with 1 entries (1 files):
- foods-3396328-supplementary.pdf
